# Supplementary material for: Design of Quercetin-Loaded Natural Oil-Based Nanostructured Lipid Carriers for the Treatment of Bacterial Skin Infections
Source: Molecules. 2022 Dec 12;27(24):8818. doi: 10.3390/molecules27248818 (PMC9785768; doi:10.3390/molecules27248818)
Supplement: Supplementary file 1 [file molecules-27-08818-s001.zip]

Archive with 1 entries (1 files):
- molecules-2068219-supplementary.pdf
